# Supplementary material for: Cultivation Conditions of Spinach and Rocket Influence Epiphytic Growth of Listeria monocytogenes
Source: Foods. 2022 Oct 1;11(19):3056. doi: 10.3390/foods11193056 (PMC9563967; doi:10.3390/foods11193056)
Supplement: Supplementary file 1 [file foods-11-03056-s001.zip]

Archive with 1 entries (1 files):
- foods-1921796-supplementary.pdf
